# Supplementary material for: Non-typeable Haemophilus Influenzae detection in the lower airways of patients with lung cancer and chronic obstructive pulmonary disease
Source: Multidiscip Respir Med. 2018 Apr 9;13:11. doi: 10.1186/s40248-018-0123-x (PMC5890355; doi:10.1186/s40248-018-0123-x)
Supplement: Supplementary file 1 — Raw data of the study participants. (XLS 35 kb) [file 40248_2018_123_MOESM1_ESM.xls]

## Sheet: BMCResearchNotes
Patient ID	Gender	Age	Smoking Status	Final Diagnosis	FEV	FEV1%	FVC	FVC%	FEV1/FVC	Sputum Culture	Sputum NTHi PCR	Serum IgG tot (g/L)	Serum IgE tot (ng/mL)	Serum OMP IgG (REU)	Serum NTHI IgG (REU)
1	F	62.4531	Current	Lung cancer	1.63	66	2.81	87	58.0071	Normal flora	Negative	6.862	279.507	0.485	0.9175
2	M	66.1191	Current	Lung cancer	1.66	42	3.5	67	47.4286	Normal flora	Negative	5.8735	3124.14	1.5705	1.7335
3	M	70.8966	Current	Lung cancer	1.35	43	3.27	76	41.2844	Normal flora	Negative	6.389	2862.12	1.9095	2.1755
4	F	77.1362	Never	Lung cancer	0.93	57	1.38	63	67.3913	Normal flora	Negative	4.88725	2137.34	2.905	2.0225
5	F	83.9781	Ex-smoker	Lung cancer	1.54	73	2.06	75	74.7573	Normal flora	Negative	6.637	1936.11	1.0115	0.7265
6	F	65.1745	Ex-smoker	Lung cancer	2.23	94	2.94	95	75.8503	Normal flora	Negative	9.7605	1553.46	2.998	2.6495
7	M	60.95	Ex-smoker	Lung cancer	2.93	81	4	83	73.25	Normal flora	Negative	10.281	1239.7	0.9215	1.3165
8	F	63.9206	Current	Lung cancer	1.34	59	3.01	102	44.5183	NTHi	Positive	4.88775	620.7	0.6465	0.515
9	M	54.486	Ex-smoker	Lung cancer	2.23	59	3.69	75	60.4336	Normal flora	Negative	6.48375	604.401	3.184	1.855
10	M	84.9281	Current	Lung cancer	1.8	93	2.84	100	63.3803	Aspergillus fumigatus	Positive	7.123	574.147	3.439	2.2295
11	M	65.7358	Ex-smoker	Lung cancer	1.64	56	3.15	79	52.0635	Normal flora	Negative	7.488	569.003	2.8605	2.2025
12	F	62.4531	Current	Lung cancer	1.63	66	2.81	87	58.0071	Normal flora	Negative	6.862	279.507	0.485	0.9175
13	F	65.8125	Current	Lung cancer	1.33	57	2.56	84	51.9531	Normal flora	Positive	7.542	259.224	2.2325	1.271
14	M	67.1896	Current	Lung cancer	2.74	72	4.33	85	63.2794	Normal flora	Negative	10.951	249.807	3.1395	2.0525
15	F	74.7926	Ex-smoker	Lung cancer	1.02	46	2.67	91	38.2022	Normal flora	Negative	5.783	237.762	1.728	1.035
16	M	77.7769	Current	Lung cancer	1.03	42	2.51	72	41.0359	NTHi	Positive	6.66475	193.666	2.5535	1.9765
17	F	73.1499	Current	Lung cancer	1.59	87	2.57	106	61.8677	Normal flora	Negative	6.484	191.813	2.2	1.041
18	F	60.5257	Current	Lung cancer	1.99	80	2.8	87	71.0714	Normal flora	Negative	4.59075	178.783	3.282	1.739
19	M	56.9528	Current	Lung cancer	3.08	81	5.07	101	60.7495	Normal flora	Negative	9.13625	164.724	2.8615	1.8665
20	M	46.4778	Current	Lung cancer	3.06	87	4	95	76.5	Normal flora	Positive	5.04775	162.154	2.5235	1.4
21	M	53.692	Current	COPD	0.55	20	1.71	48	32.1637	Normal flora	Negative	5.37675	297.769	1.873	1.39
22	F	76.1259	Ex-smoker	COPD	0.88	43	1.45	59	60.6897	Normal flora	Positive	9.2475	1741.49	2.751	2.5935
23	M	80.3559	Current	COPD	1.66	90	2.93	110	56.6553	Normal flora	Negative	6.19475	1354.93	3.05	2.0185
24	M	66.9459	Current	COPD	1.73	70	3.68	110	47.0109	NTHi	Negative	5.6685	1151.25	3.208	2.3615
25	M	75.7782	Ex-smoker	COPD	2.84	94	4.24	102	66.9811	Normal flora	Negative	2.20775	805.261	1.687	1.2435
26	F	49.3881	Ex-smoker	COPD	1.18	40	2.52	68	46.8254	Normal flora	Positive	7.1985	782.241	2.1015	1.6595
27	M	53.3881	Current	COPD	2.73	81	4.63	106	58.9633	Staphylococcus aureus	Negative	7.455	511.739	1.5265	1.718
28	F	69.629	Ex-smoker	COPD	0.54	28	1.2	47	45	P.aeruginosa	Negative	7.29775	492.119	1.68	0.877
29	M	77.2101	Current	COPD	1.8	70	2.7	75	66.6667	Normal flora	Negative	4.2375	315.943	3.4395	2.046
30	M	60.0849	Ex-smoker	COPD	2.04	51	5	95	40.8	Aspergillus fumigatus	Negative	5.5995	300.877	1.466	1.2005
31	M	60.3915	Ex-smoker	COPD	2.04	51	5	95	40.8	Normal flora	Negative	5.37675	297.769	1.873	1.39
32	M	62.9268	Ex-smoker	COPD	1.9	65	3.5	90	54.2857	S.pneumoniae	Negative	5.11225	286.027	2.63	1.434
33	F	67.3265	Ex-smoker	COPD	2.15	89	3.12	99	68.9103	Normal flora	Positive	2.28475	266.468	3.0335	1.0565
34	M	63.2389	Never	COPD	2.38	65	3.56	73	66.8539	Normal flora	Negative	6.07575	264.295	3.148	1.6645
35	M	73.3005	Ex-smoker	COPD	2.8	113	3.43	113	81.6327	NTHi	Positive	5.7645	252.164	1.355	1.574
36	M	77.2594	Ex-smoker	COPD	1.26	46	3.31	86	38.0665	NTHi	Negative	5.2125	173.745	1.162	1.2765
37	M	72.4244	Ex-smoker	COPD	2.32	83	3.5	91	66.2857	NTHi; Burkholderia; Stenotrophomonas; Klebsiella	Positive	5.55975	172.268	1.3015	1.696
38	F	71.4497	Ex-smoker	COPD	1.49	64	3.08	65	48.3766	Normal flora	Negative	6.3715	167.587	1.3935	1.758
39	F	52.9938	Ex-smoker	COPD	2.71	83	4.1	93	66.0976	NTHi	Positive	0.9645	123.215	0.6115	1.412
40	M	71.3402	Ex-smoker	COPD	2.81	101	4.81	126	58.42	Normal flora	Negative	7.74025	107.824	2.65	1.3055
41	F	76.2574	Current	COPD	1.06	56	1.78	70	59.5506	Normal flora	Negative	6.07425	98.5444	2.4725	3.0735
42	M	77.8919	Current	COPD	2.31	77	4.36	114	52.9817	Normal flora	Negative	4.946	88.2656	1.7745	1.8065
43	M	67.0171	Ex-smoker	COPD	2.17	71	3.41	83	63.6364	Normal flora	Negative	5.86775	85.5142	2.16	1.511
44	F	72.0329	Ex-smoker	COPD	1.55	66	2.48	80	62.5	Normal flora	Negative	1.4685	24.2525	0.595	0.7015
45	F	63.5565	Never	COPD	1.18	51	1.92	64	61.4583	P.aeruginosa	Negative	8.19175	20.3632	2.5825	2.1935
46	M	67.6057	Ex-smoker	COPD	3.34	128	5.19	146	64.3545	Normal flora	Negative	3.3585	16.55	1.409	1.7765
47	F	69.6318	Ex-smoker	COPD	0.9	43	1.99	72	45.2261	NTHi	Negative	5.5985	12.4765	2.692	2.091
48	F	54.3819	Ex-smoker	Control	2.41	87	3.13	89	76.9968	Normal flora	Negative	7.16	253.429	1.773	1.1985
49	F	65.0623	Ex-smoker	Control	2.35	109	2.89	112	81.3149	Mycobacterium avium	Negative	6.20725	133.177	1.291	1.293
50	F	32.3066	Ex-smoker	Control	2.18	69	2.37	64	91.9831	Normal flora	Negative	6.06875	67.258	0.826	1.1495
51	F	70.3792	Ex-smoker	Control	2.23	112	3.01	114	74.0864	Normal flora	Negative	6.1375	64.5973	3.317	1.5665
52	M	57	Never	Control	4.48	127	5.65	127	79.292	Normal flora	Negative	5.65375	361.727	0.961	1.15
53	M	52.7009	Never	Control	3.03	110	3.62	105	83.7017	Normal flora	Negative	9.84975	311.828	1.1235	1.0645
54	M	41.4209	Never	Control	3.63	89	4.4.2	86	82	Normal flora	Negative	4.077	280.281	2.4155	1.3895
55	M	67.5099	Never	Control	2.07	81	2.73	79	75.8242	Normal flora	Negative	7.33375	249.077	2.6895	1.434
56	F	35.0801	Never	Control	2.78	99	3.95	101	70.3797	Normal flora	Negative	5.37075	91.3435	3.2855	1.5335
57	F	79.5236	Never	Control	1.63	82	2.23	82	73.0942	Normal flora	Negative	2.24925	86.2	1.636	1.952
58	M	73.514	Never	Control	2.35	83	3.23	86	72.7554	Normal flora	Positive	4.83975	74.8642	1.464	1.5895
59	M	56.9856	Never	Control	3.26	85	4.23	84	77.0686	Normal flora	Negative	7.64175	72.691	1.115	1.483
60	F	70.1081	Never	Control	1.24	54	1.67	55	74.2515	NTHi	Positive	5.67875	20.0203	1.313	1.169
